# Supplementary material for: Percutaneous Edge-to-Edge Tricuspid Valve Repair in a Patient with Cor Triatriatum Dexter: A Case Report
Source: J Cardiovasc Dev Dis. 2021 Sep 14;8(9):111. doi: 10.3390/jcdd8090111 (PMC8467593; doi:10.3390/jcdd8090111)
Supplement: Supplementary file 1 [file jcdd-08-00111-s001.zip]

Archive with 29 entries (29 files):
- S1 First evaluation of TR in A4C.mp4
- S10 Bubble study confirming a large PFO.mp4
- S11 Positioning of first clip.mp4
- S12 Grasping manouver of first clip.mp4
- S13 TR reevaluation after first clip (1).mp4
- S14 TR reevaluation after first clip (2).mp4
- S15 TR reevaluation after first clip (3).mp4
- S16 Release of first clip.mp4
- S17 Introduction of the second clip.mp4
- S18 Grasping manouver of second clip.mp4
- S19 TR reevaluation after second clip (1).mp4
- S2 Four chamber view.mp4
- S20 TR reevaluation after second clip (2).mp4
- S21 Release of second clip.mp4
- S22 TR reevaluation after release of second clip.mp4
- S23 Introduction of the third clip.mp4
- S24 Positioning of third clip in Flexi Slice.mp4
- S25 Grasping manouver of third clip.mp4
- S26 Release of third clip.mp4
- S27 Final result (1).mp4
- S28 Final result (2).mp4
- S29 Final result (3).mp4
- S3 Evaluation of TR (1).mp4
- S4 Evaluation of TR (2).mp4
- S5 Evaluation of TR (3).mp4
- S6 Anatomical evaluation of TV (1).mp4
- S7 Anatomical evaluation of TV (2).mp4
- S8 3D orientation of access route.mp4
- S9 Multiplane evaluation of right atrium.mp4
